# Supplementary material for: Predictive Model of Lymphocyte-Specific Protein Tyrosine Kinase (LCK) Autoregulation
Source: Cell Mol Bioeng. 2016 Apr 26;9:351–67. doi: 10.1007/s12195-016-0438-7 (PMC4978775; doi:10.1007/s12195-016-0438-7)
Supplement: Supplementary file 4 — Predictions for three parameter set clusters. Results of model validation of the three different parameter clusters, green (a), blue (b), and red (c), from Figure 2c. This validation data, taken from the literature (Hui, 2014), uses a reconstituted in vitro membrane system of LCK phosphorylation in which 50% of the LCK is catalytically inactive due to a point mutation at the ATP binding site and 50% is normally active. The model fits (lines) to the data (dots) are shown with 50% and 90% confidence intervals (dark and light shaded areas, respectively), for phospho-Y394 (green) and phospho-Y505 (purple). The experimental data is normalized by the western blot band intensity at 90 minutes, and the simulations are normalized by the concentration of LCK at the end of the 90 minutes simulation. Supplementary material 4 (BNGL 7 kb) [file 12195_2016_438_MOESM4_ESM.bngl]

begin model
########################################################################################################
begin parameters
# molecules
LCK_T 		500
Csk_T		500


##################################
##################################3
on 8.9125e-04 
off1 0.1072
off2 489.7788
off3 6.0256e+05
off4 7.5858e-04
off5 2.5704e+07
off6 645.6542
off7 229.0868
off8 7.5858e+04
off9 0.0011
off10 0.0012
off11 56.2341
off12 478.6301
off13 15.8489
off14 5.6234e+06
off15 2.5119e-11
off16 1.6218

cat1 2.8184e+03
cat2 41.6869
cat3 7.9433e-11
cat4 4.6774e-06
cat5 0.0048
cat6 38.9045
cat7 13.1826
cat8 0.0098
cat9 6.3096e-12
cat10 1.0715e-10
cat11 7.2444e-08
cat12 1.8621e-06
cat13 1.3183e+03
cat14 6.3096e-11
cat15 8.1283e-04
cat16 0.0631

onCSK 6.0256e-04
offCSKUU 1.4791e-06
offCSKPU 0.0447

CSKcat_PU 1.7783e+07
CSKcat_UU 0.0021

end parameters

########################################################################################################

begin molecule types 
LCK(b,Y505~U~P,Y394~U~P)
Csk(b~0~1)

end molecule types

########################################################################################################

begin seed species
LCK(b,Y505~U,Y394~U) 0.985*LCK_T
LCK(b,Y505~P,Y394~U) 0.015*LCK_T
Csk(b~1) Csk_T


end seed species

########################################################################################################

begin reaction rules
#LCK can autophosphorylate on site 394 only is site 505 is unphosphorylated

LCK(b,Y394~U,Y505~U) + LCK(b,Y394~U,Y505~U) <-> LCK(b!1,Y394~U,Y505~U).LCK(b,Y394~U!1,Y505~U) on, off1
LCK(b!1,Y394~U,Y505~U).LCK(b,Y394~U!1,Y505~U) -> LCK(b,Y394~U,Y505~U) + LCK(b,Y394~P,Y505~U) cat1

LCK(b,Y394~U,Y505~U) + LCK(b,Y394~U,Y505~U) <-> LCK(b!1,Y394~U,Y505~U).LCK(b,Y394~U,Y505~U!1) on, off2
LCK(b!1,Y394~U,Y505~U).LCK(b,Y394~U,Y505~U!1) -> LCK(b,Y394~U,Y505~U) + LCK(b,Y394~U,Y505~P) cat2


LCK(b,Y394~U,Y505~U) + LCK(b,Y394~P,Y505~U) <-> LCK(b!1,Y394~U,Y505~U).LCK(b,Y394~P,Y505~U!1) on, off3
LCK(b!1,Y394~U,Y505~U).LCK(b,Y394~P,Y505~U!1) -> LCK(b,Y394~U,Y505~U) + LCK(b,Y394~P,Y505~P) cat3

LCK(b,Y394~U,Y505~U) + LCK(b,Y394~P,Y505~U) <-> LCK(b,Y394~U!1,Y505~U).LCK(b!1,Y394~P,Y505~U) on, off4
LCK(b,Y394~U!1,Y505~U).LCK(b!1,Y394~P,Y505~U) -> LCK(b,Y394~P,Y505~U) + LCK(b,Y394~P,Y505~U) cat4

LCK(b,Y394~U,Y505~U) + LCK(b,Y394~P,Y505~U) <-> LCK(b,Y394~U,Y505~U!1).LCK(b!1,Y394~P,Y505~U) on, off5
LCK(b,Y394~U,Y505~U!1).LCK(b!1,Y394~P,Y505~U) -> LCK(b,Y394~U,Y505~P) + LCK(b,Y394~P,Y505~U) cat5


LCK(b,Y394~U,Y505~U) + LCK(b,Y394~U,Y505~P) <-> LCK(b!1,Y394~U,Y505~U).LCK(b,Y394~U!1,Y505~P) on, off6
LCK(b!1,Y394~U,Y505~U).LCK(b,Y394~U!1,Y505~P) -> LCK(b,Y394~U,Y505~U) + LCK(b,Y394~P,Y505~P) cat6

LCK(b,Y394~U,Y505~U) + LCK(b,Y394~U,Y505~P) <-> LCK(b,Y394~U!1,Y505~U).LCK(b!1,Y394~U,Y505~P) on, off7
LCK(b,Y394~U!1,Y505~U).LCK(b!1,Y394~U,Y505~P) -> LCK(b,Y394~P,Y505~U) + LCK(b,Y394~U,Y505~P) cat7

LCK(b,Y394~U,Y505~U) + LCK(b,Y394~U,Y505~P) <-> LCK(b,Y394~U,Y505~U!1).LCK(b!1,Y394~U,Y505~P) on, off8
LCK(b,Y394~U,Y505~U!1).LCK(b!1,Y394~U,Y505~P) -> LCK(b,Y394~U,Y505~P) + LCK(b,Y394~U,Y505~P) cat8


LCK(b,Y394~U,Y505~U) + LCK(b,Y394~P,Y505~P) <-> LCK(b,Y394~U!1,Y505~U).LCK(b!1,Y394~P,Y505~P) on, off13
LCK(b,Y394~U!1,Y505~U).LCK(b!1,Y394~P,Y505~P) -> LCK(b,Y394~P,Y505~U) + LCK(b,Y394~P,Y505~P) cat13

LCK(b,Y394~U,Y505~U) + LCK(b,Y394~P,Y505~P) <->  LCK(b,Y394~U,Y505~U!1).LCK(b!1,Y394~P,Y505~P) on, off14
LCK(b,Y394~U,Y505~U!1).LCK(b!1,Y394~P,Y505~P) -> LCK(b,Y394~U,Y505~P) + LCK(b,Y394~P,Y505~P) cat14

LCK(b,Y394~P,Y505~U) + LCK(b,Y394~P,Y505~U) <-> LCK(b,Y394~P,Y505~U!1).LCK(b!1,Y394~P,Y505~U) on, off9
LCK(b,Y394~P,Y505~U!1).LCK(b!1,Y394~P,Y505~U) -> LCK(b,Y394~P,Y505~P) + LCK(b,Y394~P,Y505~U) cat9

LCK(b,Y394~P,Y505~U) + LCK(b,Y394~P,Y505~P) <-> LCK(b,Y394~P,Y505~U!1).LCK(b!1,Y394~P,Y505~P) on, off15
LCK(b,Y394~P,Y505~U!1).LCK(b!1,Y394~P,Y505~P) -> LCK(b,Y394~P,Y505~P) + LCK(b,Y394~P,Y505~P) cat15


LCK(b,Y394~P,Y505~U) + LCK(b,Y394~U,Y505~P) <-> LCK(b,Y394~P,Y505~U!1).LCK(b!1,Y394~U,Y505~P) on, off10
LCK(b,Y394~P,Y505~U!1).LCK(b!1,Y394~U,Y505~P) -> LCK(b,Y394~P,Y505~P) + LCK(b,Y394~U,Y505~P) cat10

LCK(b,Y394~P,Y505~U) + LCK(b,Y394~U,Y505~P) <-> LCK(b!1,Y394~P,Y505~U).LCK(b,Y394~U!1,Y505~P) on, off11
LCK(b!1,Y394~P,Y505~U).LCK(b,Y394~U!1,Y505~P) -> LCK(b,Y394~P,Y505~U) + LCK(b,Y394~P,Y505~P) cat11


LCK(b,Y394~U,Y505~P) + LCK(b,Y394~U,Y505~P) <-> LCK(b,Y394~U!1,Y505~P).LCK(b!1,Y394~U,Y505~P) on, off12
LCK(b,Y394~U!1,Y505~P).LCK(b!1,Y394~U,Y505~P) -> LCK(b,Y394~P,Y505~P) + LCK(b,Y394~U,Y505~P) cat12


LCK(b,Y394~U,Y505~P) + LCK(b,Y394~P,Y505~P) <-> LCK(b,Y394~U!1,Y505~P).LCK(b!1,Y394~P,Y505~P) on, off16
LCK(b,Y394~U!1,Y505~P).LCK(b!1,Y394~P,Y505~P) -> LCK(b,Y394~P,Y505~P) + LCK(b,Y394~P,Y505~P) cat16

#Csk can phosphorylate LCK505

Csk(b~1) + LCK(b,Y394~P,Y505~U) <-> Csk(b~1!1).LCK(b,Y394~P,Y505~U!1) onCSK, offCSKPU
Csk(b~1!1).LCK(b,Y394~P,Y505~U!1) -> Csk(b~1) + LCK(b,Y394~P,Y505~P) CSKcat_PU

Csk(b~1) + LCK(b,Y394~U,Y505~U) <-> Csk(b~1!1).LCK(b,Y394~U,Y505~U!1) onCSK, offCSKUU
Csk(b~1!1).LCK(b,Y394~U,Y505~U!1) -> Csk(b~1) + LCK(b,Y394~U,Y505~P) CSKcat_UU


end reaction rules

########################################################################################################

begin observables

Molecules LCK_394P	LCK(Y394~P)
Molecules LCK_505P	LCK(Y505~P)

Molecules LCK_UU    LCK(b,Y394~U,Y505~U)
Molecules LCK_PU    LCK(b,Y394~P,Y505~U)
Molecules LCK_UP    LCK(b,Y394~U,Y505~P)
Molecules LCK_PP    LCK(b,Y394~P,Y505~P)
	
Molecules LCK_b1UU    LCK(b!+,Y394~U,Y505~U)
Molecules LCK_b1PU    LCK(b!+,Y394~P,Y505~U)
Molecules LCK_b1UP    LCK(b!+,Y394~U,Y505~P)
Molecules LCK_b1PP    LCK(b!+,Y394~P,Y505~P)

Molecules LCK_bU1U    LCK(b,Y394~U!+,Y505~U)
Molecules LCK_bUU1    LCK(b,Y394~U,Y505~U!+)
Molecules LCK_bPU1    LCK(b,Y394~P,Y505~U!+)
Molecules LCK_bU1P    LCK(b,Y394~U!+,Y505~P)

Molecules b1UU_bU1U    LCK(b!1,Y394~U,Y505~U).LCK(b,Y394~U!1,Y505~U)
Molecules b1UU_bUU1    LCK(b!1,Y394~U,Y505~U).LCK(b,Y394~U,Y505~U!1)
Molecules b1UU_bPU1    LCK(b!1,Y394~U,Y505~U).LCK(b,Y394~P,Y505~U!1)
Molecules b1PU_bU1U    LCK(b,Y394~U!1,Y505~U).LCK(b!1,Y394~P,Y505~U)
Molecules b1PU_bUU1    LCK(b,Y394~U,Y505~U!1).LCK(b!1,Y394~P,Y505~U)
Molecules b1UU_bU1P    LCK(b!1,Y394~U,Y505~U).LCK(b,Y394~U!1,Y505~P)
Molecules b1UP_bU1U    LCK(b,Y394~U!1,Y505~U).LCK(b!1,Y394~U,Y505~P)
Molecules b1UP_bUU1    LCK(b,Y394~U,Y505~U!1).LCK(b!1,Y394~U,Y505~P)
Molecules b1PU_bPU1    LCK(b,Y394~P,Y505~U!1).LCK(b!1,Y394~P,Y505~U)
Molecules b1UP_bPU1    LCK(b,Y394~P,Y505~U!1).LCK(b!1,Y394~U,Y505~P)
Molecules b1PU_bU1P    LCK(b!1,Y394~P,Y505~U).LCK(b,Y394~U!1,Y505~P)
Molecules b1UP_bU1P    LCK(b,Y394~U!1,Y505~P).LCK(b!1,Y394~U,Y505~P)
Molecules b1PP_bU1U    LCK(b,Y394~U!1,Y505~U).LCK(b!1,Y394~P,Y505~P)
Molecules b1PP_bUU1    LCK(b,Y394~U,Y505~U!1).LCK(b!1,Y394~P,Y505~P)
Molecules b1PP_bPU1    LCK(b,Y394~P,Y505~U!1).LCK(b!1,Y394~P,Y505~P)
Molecules b1PP_bU1P    LCK(b,Y394~U!1,Y505~P).LCK(b!1,Y394~P,Y505~P)

Molecules CSK_bPU1    Csk(b~1!1).LCK(b,Y394~P,Y505~U!1)
Molecules CSK_bUU1    Csk(b~1!1).LCK(b,Y394~U,Y505~U!1)

end observables 

end model

generate_network({overwrite=>1});
writeMfile({});
