# Supplementary material for: Predictive Model of Lymphocyte-Specific Protein Tyrosine Kinase (LCK) Autoregulation
Source: Cell Mol Bioeng. 2016 Apr 26;9:351–67. doi: 10.1007/s12195-016-0438-7 (PMC4978775; doi:10.1007/s12195-016-0438-7)
Supplement: Supplementary file 5 — Comparison of Red Cluster and Blue Cluster Parameters. The comparison of estimated parameter sets for the blue and red cluster of Figure 2c are shown for the (a) binding parameters, (b) catalytic parameters, and (c) CSK parameters. The data show the values of the parameter sets with the median and range. Statistically significant differences between the clusters are denoted by bars above the points, with different numbers of stars representing different levels of statistical significance as calculated by a one-way ANOVA. Supplementary material 5 (BNGL 14 kb) [file 12195_2016_438_MOESM5_ESM.bngl]

begin model
########################################################################################################
begin parameters
# molecules
LCK_T 		500
Csk_T		0


##################################
##################################3

on 8.9125e-04 
off1 0.1072
off2 489.7788
off3 6.0256e+05
off4 7.5858e-04
off5 2.5704e+07
off6 645.6542
off7 229.0868
off8 7.5858e+04
off9 0.0011
off10 0.0012
off11 56.2341
off12 478.6301
off13 15.8489
off14 5.6234e+06
off15 2.5119e-11
off16 1.6218

cat1 2.8184e+03
cat2 41.6869
cat3 7.9433e-11
cat4 4.6774e-06
cat5 0.0048
cat6 38.9045
cat7 13.1826
cat8 0.0098
cat9 6.3096e-12
cat10 1.0715e-10
cat11 7.2444e-08
cat12 1.8621e-06
cat13 1.3183e+03
cat14 6.3096e-11
cat15 8.1283e-04
cat16 0.0631

onCSK 6.0256e-04
offCSKUU 1.4791e-06
offCSKPU 0.0447

CSKcat_PU 1.7783e+07
CSKcat_UU 0.0021

end parameters

########################################################################################################

begin molecule types 
LCK(b,Y505~U~P,Y394~U~P)
LCKi(b,Y505~U~P,Y394~U~P)
Csk(b~0~1)


end molecule types

########################################################################################################

begin seed species
LCK(b,Y505~U,Y394~U) 0.985*LCK_T/2
LCK(b,Y505~P,Y394~U) 0.015*LCK_T/2

LCKi(b,Y505~U,Y394~U) LCK_T/2

Csk(b~1) Csk_T


end seed species

########################################################################################################

begin reaction rules
#LCK can autophosphorylate on site 394 only is site 505 is unphosphorylated

LCK(b,Y394~U,Y505~U) + LCK(b,Y394~U,Y505~U) <-> LCK(b!1,Y394~U,Y505~U).LCK(b,Y394~U!1,Y505~U) on, off1
LCK(b!1,Y394~U,Y505~U).LCK(b,Y394~U!1,Y505~U) -> LCK(b,Y394~U,Y505~U) + LCK(b,Y394~P,Y505~U) cat1

LCK(b,Y394~U,Y505~U) + LCK(b,Y394~U,Y505~U) <-> LCK(b!1,Y394~U,Y505~U).LCK(b,Y394~U,Y505~U!1) on, off2
LCK(b!1,Y394~U,Y505~U).LCK(b,Y394~U,Y505~U!1) -> LCK(b,Y394~U,Y505~U) + LCK(b,Y394~U,Y505~P) cat2


LCK(b,Y394~U,Y505~U) + LCK(b,Y394~P,Y505~U) <-> LCK(b!1,Y394~U,Y505~U).LCK(b,Y394~P,Y505~U!1) on, off3
LCK(b!1,Y394~U,Y505~U).LCK(b,Y394~P,Y505~U!1) -> LCK(b,Y394~U,Y505~U) + LCK(b,Y394~P,Y505~P) cat3

LCK(b,Y394~U,Y505~U) + LCK(b,Y394~P,Y505~U) <-> LCK(b,Y394~U!1,Y505~U).LCK(b!1,Y394~P,Y505~U) on, off4
LCK(b,Y394~U!1,Y505~U).LCK(b!1,Y394~P,Y505~U) -> LCK(b,Y394~P,Y505~U) + LCK(b,Y394~P,Y505~U) cat4

LCK(b,Y394~U,Y505~U) + LCK(b,Y394~P,Y505~U) <-> LCK(b,Y394~U,Y505~U!1).LCK(b!1,Y394~P,Y505~U) on, off5
LCK(b,Y394~U,Y505~U!1).LCK(b!1,Y394~P,Y505~U) -> LCK(b,Y394~U,Y505~P) + LCK(b,Y394~P,Y505~U) cat5


LCK(b,Y394~U,Y505~U) + LCK(b,Y394~U,Y505~P) <-> LCK(b!1,Y394~U,Y505~U).LCK(b,Y394~U!1,Y505~P) on, off6
LCK(b!1,Y394~U,Y505~U).LCK(b,Y394~U!1,Y505~P) -> LCK(b,Y394~U,Y505~U) + LCK(b,Y394~P,Y505~P) cat6

LCK(b,Y394~U,Y505~U) + LCK(b,Y394~U,Y505~P) <-> LCK(b,Y394~U!1,Y505~U).LCK(b!1,Y394~U,Y505~P) on, off7
LCK(b,Y394~U!1,Y505~U).LCK(b!1,Y394~U,Y505~P) -> LCK(b,Y394~P,Y505~U) + LCK(b,Y394~U,Y505~P) cat7

LCK(b,Y394~U,Y505~U) + LCK(b,Y394~U,Y505~P) <-> LCK(b,Y394~U,Y505~U!1).LCK(b!1,Y394~U,Y505~P) on, off8
LCK(b,Y394~U,Y505~U!1).LCK(b!1,Y394~U,Y505~P) -> LCK(b,Y394~U,Y505~P) + LCK(b,Y394~U,Y505~P) cat8


LCK(b,Y394~U,Y505~U) + LCK(b,Y394~P,Y505~P) <-> LCK(b,Y394~U!1,Y505~U).LCK(b!1,Y394~P,Y505~P) on, off13
LCK(b,Y394~U!1,Y505~U).LCK(b!1,Y394~P,Y505~P) -> LCK(b,Y394~P,Y505~U) + LCK(b,Y394~P,Y505~P) cat13

LCK(b,Y394~U,Y505~U) + LCK(b,Y394~P,Y505~P) <->  LCK(b,Y394~U,Y505~U!1).LCK(b!1,Y394~P,Y505~P) on, off14
LCK(b,Y394~U,Y505~U!1).LCK(b!1,Y394~P,Y505~P) -> LCK(b,Y394~U,Y505~P) + LCK(b,Y394~P,Y505~P) cat14

LCK(b,Y394~P,Y505~U) + LCK(b,Y394~P,Y505~U) <-> LCK(b,Y394~P,Y505~U!1).LCK(b!1,Y394~P,Y505~U) on, off9
LCK(b,Y394~P,Y505~U!1).LCK(b!1,Y394~P,Y505~U) -> LCK(b,Y394~P,Y505~P) + LCK(b,Y394~P,Y505~U) cat9

LCK(b,Y394~P,Y505~U) + LCK(b,Y394~P,Y505~P) <-> LCK(b,Y394~P,Y505~U!1).LCK(b!1,Y394~P,Y505~P) on, off15
LCK(b,Y394~P,Y505~U!1).LCK(b!1,Y394~P,Y505~P) -> LCK(b,Y394~P,Y505~P) + LCK(b,Y394~P,Y505~P) cat15


LCK(b,Y394~P,Y505~U) + LCK(b,Y394~U,Y505~P) <-> LCK(b,Y394~P,Y505~U!1).LCK(b!1,Y394~U,Y505~P) on, off10
LCK(b,Y394~P,Y505~U!1).LCK(b!1,Y394~U,Y505~P) -> LCK(b,Y394~P,Y505~P) + LCK(b,Y394~U,Y505~P) cat10

LCK(b,Y394~P,Y505~U) + LCK(b,Y394~U,Y505~P) <-> LCK(b!1,Y394~P,Y505~U).LCK(b,Y394~U!1,Y505~P) on, off11
LCK(b!1,Y394~P,Y505~U).LCK(b,Y394~U!1,Y505~P) -> LCK(b,Y394~P,Y505~U) + LCK(b,Y394~P,Y505~P) cat11


LCK(b,Y394~U,Y505~P) + LCK(b,Y394~U,Y505~P) <-> LCK(b,Y394~U!1,Y505~P).LCK(b!1,Y394~U,Y505~P) on, off12
LCK(b,Y394~U!1,Y505~P).LCK(b!1,Y394~U,Y505~P) -> LCK(b,Y394~P,Y505~P) + LCK(b,Y394~U,Y505~P) cat12


LCK(b,Y394~U,Y505~P) + LCK(b,Y394~P,Y505~P) <-> LCK(b,Y394~U!1,Y505~P).LCK(b!1,Y394~P,Y505~P) on, off16
LCK(b,Y394~U!1,Y505~P).LCK(b!1,Y394~P,Y505~P) -> LCK(b,Y394~P,Y505~P) + LCK(b,Y394~P,Y505~P) cat16


LCK(b,Y394~U,Y505~U) + LCKi(b,Y394~U,Y505~U) <-> LCK(b!1,Y394~U,Y505~U).LCKi(b,Y394~U!1,Y505~U) on, off1
LCK(b!1,Y394~U,Y505~U).LCKi(b,Y394~U!1,Y505~U) -> LCK(b,Y394~U,Y505~U) + LCKi(b,Y394~P,Y505~U) cat1
LCK(b,Y394~U,Y505~U) + LCKi(b,Y394~U,Y505~U) <-> LCK(b!1,Y394~U,Y505~U).LCKi(b,Y394~U,Y505~U!1) on, off2
LCK(b!1,Y394~U,Y505~U).LCKi(b,Y394~U,Y505~U!1) -> LCK(b,Y394~U,Y505~U) + LCKi(b,Y394~U,Y505~P) cat2

LCK(b,Y394~U,Y505~U) + LCKi(b,Y394~P,Y505~U) <-> LCK(b!1,Y394~U,Y505~U).LCKi(b,Y394~P,Y505~U!1) on, off3
LCK(b!1,Y394~U,Y505~U).LCKi(b,Y394~P,Y505~U!1) -> LCK(b,Y394~U,Y505~U) + LCKi(b,Y394~P,Y505~P) cat3
LCKi(b,Y394~U,Y505~U) + LCK(b,Y394~P,Y505~U) <-> LCKi(b,Y394~U,Y505~U!1).LCK(b!1,Y394~P,Y505~U) on, off4
LCKi(b,Y394~U,Y505~U!1).LCK(b!1,Y394~P,Y505~U) -> LCKi(b,Y394~P,Y505~U) + LCK(b,Y394~P,Y505~U) cat4
LCKi(b,Y394~U,Y505~U) + LCK(b,Y394~P,Y505~U) <-> LCKi(b,Y394~U,Y505~U!1).LCK(b!1,Y394~P,Y505~U) on, off5
LCKi(b,Y394~U,Y505~U!1).LCK(b!1,Y394~P,Y505~U) -> LCKi(b,Y394~U,Y505~P) + LCK(b,Y394~P,Y505~U) cat5

LCK(b,Y394~U,Y505~U) + LCKi(b,Y394~U,Y505~P) <-> LCK(b!1,Y394~U,Y505~U).LCKi(b,Y394~U!1,Y505~P) on, off6
LCK(b!1,Y394~U,Y505~U).LCKi(b,Y394~U!1,Y505~P) -> LCK(b,Y394~U,Y505~U) + LCKi(b,Y394~P,Y505~P) cat6
LCKi(b,Y394~U,Y505~U) + LCK(b,Y394~U,Y505~P) <-> LCKi(b,Y394~U!1,Y505~U).LCK(b!1,Y394~U,Y505~P) on, off7
LCKi(b,Y394~U!1,Y505~U).LCK(b!1,Y394~U,Y505~P) -> LCKi(b,Y394~P,Y505~U) + LCK(b,Y394~U,Y505~P) cat7
LCKi(b,Y394~U,Y505~U) + LCK(b,Y394~U,Y505~P) <-> LCKi(b,Y394~U!1,Y505~U).LCK(b!1,Y394~U,Y505~P) on, off8
LCKi(b,Y394~U!1,Y505~U).LCK(b!1,Y394~U,Y505~P) -> LCKi(b,Y394~U,Y505~P) + LCK(b,Y394~U,Y505~P) cat8

LCKi(b,Y394~U,Y505~U) + LCK(b,Y394~P,Y505~P) <-> LCKi(b,Y394~U!1,Y505~U).LCK(b!1,Y394~P,Y505~P) on, off13
LCKi(b,Y394~U!1,Y505~U).LCK(b!1,Y394~P,Y505~P) -> LCKi(b,Y394~P,Y505~U) + LCK(b,Y394~P,Y505~P) cat13
LCKi(b,Y394~U,Y505~U) + LCK(b,Y394~P,Y505~P) <-> LCKi(b,Y394~U,Y505~U!1).LCK(b!1,Y394~P,Y505~P) on, off14
LCKi(b,Y394~U,Y505~U!1).LCK(b!1,Y394~P,Y505~P) -> LCKi(b,Y394~U,Y505~P) + LCK(b,Y394~P,Y505~P) cat14

LCKi(b,Y394~P,Y505~U) + LCK(b,Y394~P,Y505~U) <-> LCKi(b,Y394~P,Y505~U!1).LCK(b!1,Y394~P,Y505~U) on, off9
LCKi(b,Y394~P,Y505~U!1).LCK(b!1,Y394~P,Y505~U) -> LCKi(b,Y394~P,Y505~P) + LCK(b,Y394~P,Y505~U) cat9

LCKi(b,Y394~P,Y505~U) + LCK(b,Y394~P,Y505~P) <-> LCKi(b,Y394~P,Y505~U!1).LCK(b!1,Y394~P,Y505~P) on, off15
LCKi(b,Y394~P,Y505~U!1).LCK(b!1,Y394~P,Y505~P) -> LCKi(b,Y394~P,Y505~P) + LCK(b,Y394~P,Y505~P) cat15

LCKi(b,Y394~P,Y505~U) + LCK(b,Y394~U,Y505~P) <-> LCKi(b,Y394~P,Y505~U!1).LCK(b!1,Y394~U,Y505~P) on, off10
LCKi(b,Y394~P,Y505~U!1).LCK(b!1,Y394~U,Y505~P) -> LCKi(b,Y394~P,Y505~P) + LCK(b,Y394~U,Y505~P) cat10
LCK(b,Y394~P,Y505~U) + LCKi(b,Y394~U,Y505~P) <-> LCK(b!1,Y394~P,Y505~U).LCKi(b,Y394~U!1,Y505~P) on, off11
LCK(b!1,Y394~P,Y505~U).LCKi(b,Y394~U!1,Y505~P) -> LCK(b,Y394~P,Y505~U) + LCKi(b,Y394~P,Y505~P) cat11

LCKi(b,Y394~U,Y505~P) + LCK(b,Y394~U,Y505~P) <-> LCKi(b,Y394~U!1,Y505~P).LCK(b!1,Y394~U,Y505~P) on, off12
LCKi(b,Y394~U!1,Y505~P).LCK(b!1,Y394~U,Y505~P) -> LCKi(b,Y394~P,Y505~P) + LCK(b,Y394~U,Y505~P) cat12

LCKi(b,Y394~U,Y505~P) + LCK(b,Y394~P,Y505~P) <-> LCKi(b,Y394~U!1,Y505~P).LCK(b!1,Y394~P,Y505~P) on, off16
LCKi(b,Y394~U!1,Y505~P).LCK(b!1,Y394~P,Y505~P) -> LCKi(b,Y394~P,Y505~P) + LCK(b,Y394~P,Y505~P) cat16


LCKi(b,Y394~U,Y505~U) + LCKi(b,Y394~U,Y505~U) <-> LCKi(b!1,Y394~U,Y505~U).LCKi(b,Y394~U!1,Y505~U) on, off1
LCKi(b,Y394~U,Y505~U) + LCKi(b,Y394~U,Y505~U) <-> LCKi(b!1,Y394~U,Y505~U).LCKi(b,Y394~U,Y505~U!1) on, off2
LCKi(b,Y394~U,Y505~U) + LCKi(b,Y394~P,Y505~U) <-> LCKi(b!1,Y394~U,Y505~U).LCKi(b,Y394~P,Y505~U!1) on, off3
LCKi(b,Y394~U,Y505~U) + LCKi(b,Y394~P,Y505~U) <-> LCKi(b,Y394~U!1,Y505~U).LCKi(b!1,Y394~P,Y505~U) on, off4
LCKi(b,Y394~U,Y505~U) + LCKi(b,Y394~P,Y505~U) <-> LCKi(b,Y394~U,Y505~U!1).LCKi(b!1,Y394~P,Y505~U) on, off5
LCKi(b,Y394~U,Y505~U) + LCKi(b,Y394~U,Y505~P) <-> LCKi(b!1,Y394~U,Y505~U).LCKi(b,Y394~U!1,Y505~P) on, off6
LCKi(b,Y394~U,Y505~U) + LCKi(b,Y394~U,Y505~P) <-> LCKi(b,Y394~U!1,Y505~U).LCKi(b!1,Y394~U,Y505~P) on, off7
LCKi(b,Y394~U,Y505~U) + LCKi(b,Y394~U,Y505~P) <-> LCKi(b,Y394~U,Y505~U!1).LCKi(b!1,Y394~U,Y505~P) on, off8
LCKi(b,Y394~U,Y505~U) + LCKi(b,Y394~P,Y505~P) <-> LCKi(b,Y394~U!1,Y505~U).LCKi(b!1,Y394~P,Y505~P) on, off13
LCKi(b,Y394~U,Y505~U) + LCKi(b,Y394~P,Y505~P) <-> LCKi(b,Y394~U,Y505~U!1).LCKi(b!1,Y394~P,Y505~P) on, off14
LCKi(b,Y394~P,Y505~U) + LCKi(b,Y394~P,Y505~U) <-> LCKi(b,Y394~P,Y505~U!1).LCKi(b!1,Y394~P,Y505~U) on, off9
LCKi(b,Y394~P,Y505~U) + LCKi(b,Y394~P,Y505~P) <-> LCKi(b,Y394~P,Y505~U!1).LCKi(b!1,Y394~P,Y505~P) on, off15
LCKi(b,Y394~P,Y505~U) + LCKi(b,Y394~U,Y505~P) <-> LCKi(b,Y394~P,Y505~U!1).LCKi(b!1,Y394~U,Y505~P) on, off10
LCKi(b,Y394~P,Y505~U) + LCKi(b,Y394~U,Y505~P) <-> LCKi(b!1,Y394~P,Y505~U).LCKi(b,Y394~U!1,Y505~P) on, off11
LCKi(b,Y394~U,Y505~P) + LCKi(b,Y394~U,Y505~P) <-> LCKi(b,Y394~U!1,Y505~P).LCKi(b!1,Y394~U,Y505~P) on, off12
LCKi(b,Y394~U,Y505~P) + LCKi(b,Y394~P,Y505~P) <-> LCKi(b,Y394~U!1,Y505~P).LCKi(b!1,Y394~P,Y505~P) on, off16


LCKi(b,Y394~U,Y505~U) + LCK(b,Y394~U,Y505~U) <-> LCKi(b!1,Y394~U,Y505~U).LCK(b,Y394~U!1,Y505~U) on, off1
LCKi(b,Y394~U,Y505~U) + LCK(b,Y394~U,Y505~U) <-> LCKi(b!1,Y394~U,Y505~U).LCK(b,Y394~U,Y505~U!1) on, off2
LCKi(b,Y394~U,Y505~U) + LCK(b,Y394~P,Y505~U) <-> LCKi(b!1,Y394~U,Y505~U).LCK(b,Y394~P,Y505~U!1) on, off3
LCK(b,Y394~U,Y505~U) + LCKi(b,Y394~P,Y505~U) <-> LCK(b,Y394~U,Y505~U!1).LCKi(b!1,Y394~P,Y505~U) on, off4
LCK(b,Y394~U,Y505~U) + LCKi(b,Y394~P,Y505~U) <-> LCK(b,Y394~U,Y505~U!1).LCKi(b!1,Y394~P,Y505~U) on, off5
LCKi(b,Y394~U,Y505~U) + LCK(b,Y394~U,Y505~P) <-> LCKi(b!1,Y394~U,Y505~U).LCK(b,Y394~U!1,Y505~P) on, off6
LCK(b,Y394~U,Y505~U) + LCKi(b,Y394~U,Y505~P) <-> LCK(b,Y394~U!1,Y505~U).LCKi(b!1,Y394~U,Y505~P) on, off7
LCK(b,Y394~U,Y505~U) + LCKi(b,Y394~U,Y505~P) <-> LCK(b,Y394~U!1,Y505~U).LCKi(b!1,Y394~U,Y505~P) on, off8
LCK(b,Y394~U,Y505~U) + LCKi(b,Y394~P,Y505~P) <-> LCK(b,Y394~U!1,Y505~U).LCKi(b!1,Y394~P,Y505~P) on, off13
LCK(b,Y394~U,Y505~U) + LCKi(b,Y394~P,Y505~P) <-> LCK(b,Y394~U,Y505~U!1).LCKi(b!1,Y394~P,Y505~P) on, off14
LCK(b,Y394~P,Y505~U) + LCKi(b,Y394~P,Y505~U) <-> LCK(b,Y394~P,Y505~U!1).LCKi(b!1,Y394~P,Y505~U) on, off9
LCK(b,Y394~P,Y505~U) + LCKi(b,Y394~P,Y505~P) <-> LCK(b,Y394~P,Y505~U!1).LCKi(b!1,Y394~P,Y505~P) on, off15
LCK(b,Y394~P,Y505~U) + LCKi(b,Y394~U,Y505~P) <-> LCK(b,Y394~P,Y505~U!1).LCKi(b!1,Y394~U,Y505~P) on, off10
LCKi(b,Y394~P,Y505~U) + LCK(b,Y394~U,Y505~P) <-> LCKi(b!1,Y394~P,Y505~U).LCK(b,Y394~U!1,Y505~P) on, off11
LCK(b,Y394~U,Y505~P) + LCKi(b,Y394~U,Y505~P) <-> LCK(b,Y394~U!1,Y505~P).LCKi(b!1,Y394~U,Y505~P) on, off12
LCK(b,Y394~U,Y505~P) + LCKi(b,Y394~P,Y505~P) <-> LCK(b,Y394~U!1,Y505~P).LCKi(b!1,Y394~P,Y505~P) on, off16


#Csk can phosphorylate LCK505
Csk(b~1) + LCK(b,Y394~P,Y505~U) <-> Csk(b~1!1).LCK(b,Y394~P,Y505~U!1) on, offCSKPU
Csk(b~1!1).LCK(b,Y394~P,Y505~U!1) -> Csk(b~1) + LCK(b,Y394~P,Y505~P) CSKcat_PU
Csk(b~1) + LCK(b,Y394~U,Y505~U) <-> Csk(b~1!1).LCK(b,Y394~U,Y505~U!1) on, offCSKUU
Csk(b~1!1).LCK(b,Y394~U,Y505~U!1) -> Csk(b~1) + LCK(b,Y394~U,Y505~P) CSKcat_UU

Csk(b~1) + LCKi(b,Y394~P,Y505~U) <-> Csk(b~1!1).LCKi(b,Y394~P,Y505~U!1) on, offCSKPU
Csk(b~1!1).LCKi(b,Y394~P,Y505~U!1) -> Csk(b~1) + LCKi(b,Y394~P,Y505~P) CSKcat_PU
Csk(b~1) + LCKi(b,Y394~U,Y505~U) <-> Csk(b~1!1).LCKi(b,Y394~U,Y505~U!1) on, offCSKUU
Csk(b~1!1).LCKi(b,Y394~U,Y505~U!1) -> Csk(b~1) + LCKi(b,Y394~U,Y505~P) CSKcat_UU

end reaction rules

########################################################################################################

begin observables

Molecules LCK_394P	LCK(Y394~P)
Molecules LCK_505P	LCK(Y505~P)

Molecules LCK_UU    LCK(b,Y394~U,Y505~U)
Molecules LCK_PU    LCK(b,Y394~P,Y505~U)
Molecules LCK_UP    LCK(b,Y394~U,Y505~P)
Molecules LCK_PP    LCK(b,Y394~P,Y505~P)
	
Molecules LCK_b1UU    LCK(b!+,Y394~U,Y505~U)
Molecules LCK_b1PU    LCK(b!+,Y394~P,Y505~U)
Molecules LCK_b1UP    LCK(b!+,Y394~U,Y505~P)
Molecules LCK_b1PP    LCK(b!+,Y394~P,Y505~P)

Molecules LCK_bU1U    LCK(b,Y394~U!+,Y505~U)
Molecules LCK_bUU1    LCK(b,Y394~U,Y505~U!+)
Molecules LCK_bPU1    LCK(b,Y394~P,Y505~U!+)
Molecules LCK_bU1P    LCK(b,Y394~U!+,Y505~P)

Molecules b1UU_bU1U    LCK(b!1,Y394~U,Y505~U).LCK(b,Y394~U!1,Y505~U)
Molecules b1UU_bUU1    LCK(b!1,Y394~U,Y505~U).LCK(b,Y394~U,Y505~U!1)
Molecules b1UU_bPU1    LCK(b!1,Y394~U,Y505~U).LCK(b,Y394~P,Y505~U!1)
Molecules b1PU_bU1U    LCK(b,Y394~U!1,Y505~U).LCK(b!1,Y394~P,Y505~U)
Molecules b1PU_bUU1    LCK(b,Y394~U,Y505~U!1).LCK(b!1,Y394~P,Y505~U)
Molecules b1UU_bU1P    LCK(b!1,Y394~U,Y505~U).LCK(b,Y394~U!1,Y505~P)
Molecules b1UP_bU1U    LCK(b,Y394~U!1,Y505~U).LCK(b!1,Y394~U,Y505~P)
Molecules b1UP_bUU1    LCK(b,Y394~U,Y505~U!1).LCK(b!1,Y394~U,Y505~P)
Molecules b1PU_bPU1    LCK(b,Y394~P,Y505~U!1).LCK(b!1,Y394~P,Y505~U)
Molecules b1UP_bPU1    LCK(b,Y394~P,Y505~U!1).LCK(b!1,Y394~U,Y505~P)
Molecules b1PU_bU1P    LCK(b!1,Y394~P,Y505~U).LCK(b,Y394~U!1,Y505~P)
Molecules b1UP_bU1P    LCK(b,Y394~U!1,Y505~P).LCK(b!1,Y394~U,Y505~P)
Molecules b1PP_bU1U    LCK(b,Y394~U!1,Y505~U).LCK(b!1,Y394~P,Y505~P)
Molecules b1PP_bUU1    LCK(b,Y394~U,Y505~U!1).LCK(b!1,Y394~P,Y505~P)
Molecules b1PP_bPU1    LCK(b,Y394~P,Y505~U!1).LCK(b!1,Y394~P,Y505~P)
Molecules b1PP_bU1P    LCK(b,Y394~U!1,Y505~P).LCK(b!1,Y394~P,Y505~P)

Molecules CSK_bPU1    Csk(b~1!1).LCK(b,Y394~P,Y505~U!1)
Molecules CSK_bUU1    Csk(b~1!1).LCK(b,Y394~U,Y505~U!1)

end observables 

end model

generate_network({overwrite=>1});
writeMfile({});
